# Supplementary material for: Rhodamine-Based Cyclic Hydroxamate as Fluorescent pH Probe for Imaging of Lysosomes
Source: Int J Mol Sci. 2023 Oct 11;24(20):15073. doi: 10.3390/ijms242015073 (PMC10606023; doi:10.3390/ijms242015073)
Supplement: Supplementary file 1 [file ijms-24-15073-s001.zip]

Archive with 1 entries (1 files):
- ijms-2633797-supplementary.pdf
